# Supplementary material for: Potential of Indigenous Strains Isolated from the Wastewater Treatment Plant of a Crude Oil Refinery
Source: Microorganisms. 2023 Mar 15;11(3):752. doi: 10.3390/microorganisms11030752 (PMC10051678; doi:10.3390/microorganisms11030752)
Supplement: Supplementary file 1 [file microorganisms-11-00752-s001.zip]

Archive with 1 entries (1 files):
- microorganisms-2241450-supplementary.xlsx
