# Supplementary material for: Potential of Indigenous Strains Isolated from the Wastewater Treatment Plant of a Crude Oil Refinery
Source: Microorganisms. 2023 Mar 15;11(3):752. doi: 10.3390/microorganisms11030752 (PMC10051678; doi:10.3390/microorganisms11030752)
Supplement: Supplementary file 1 [file microorganisms-11-00752-s001.zip › microorganisms-2241450-supplementary.xlsx]

## Sheet: Table S1
Table S1. Primers used in this study
Praimer	Target gene	Sequence (5'–3')	Size (bp) of the amplified DNA
alkMa-R	alkMa	CCACCAACGTACCAAGTAACG	163
alkMa-F1		TCCACCACTTGATGCGATTGC
alkMb-R2	alkMb	TTTTCTACAGCTGATTTGAATGAG	215
alkMb-F2		CGCATGAGCTGAGTCATAAGC
almA-FA	almA	GTTATGGTGAGCGATGTGCC	178
almA-RA		TTGTGTCATTTTCGCGCTGTG
P450-FP	P450	ACAATCCGAGCTTGATCCCG	141
P450-RP		ACCACATCACCACCTTGTCG
AcirpoB_RT_F	rpoB	CGTATGAACGTGGGTCAGATT	146
AcirpoB_RT_R		CCACCAACCTTGTTATAAATCTTG

## Sheet: Table S2
Table S2. Identity (%) of the AlkMa and AlkMb sequences of the A. venetianus strains ICP1, RAG-1 and VE-C3 and Acinetobacter sp. strains COS3, M-1 and DR1
		COS3 AlkMb (ERS04026)	RAG1 AlkMb (WP004880163)	VEC3 AlkMb (WP004880161)	M1 AlkMb (BAB33287)	DR1 AlkMb (ADI90999)
		99	93	93	93	92	ICP1 AlkMb (OK181058)
COS3 AlkMa (ERS00731)	100		92	92	93	92	COS3 AlkMb (ERS04026)
RAG1 AlkMa (WP004879359)	100	99		98	87	88	RAG1 AlkMb (WP004880163)
VEC3 AlkMa (WP019384387)	100	100	99		88	88	VEC3 AlkMb (WP004880161)
M1 AlkMa (BAB33284)	95	95	95	95		93	M1 AlkMb (BAB33287)
DR1 AlkMa (ADI91565)	87	87	87	87	87
ADP1 AlkM (CAG68276)	82	82	83	82	82	82
	ICP1 AlkMa (OK181057)	COS3 AlkMa (ERS00731)	RAG1 AlkMa (WP004879359)	VEC3 AlkMa (WP019384387)	M1 AlkMa (BAB33284)	DR1 AlkMa (ADI91565)

## Sheet: Table S3
Table S3. Relative transcription of alkMa (A), alkMb (B), P450 (C) and almA (D) of A. venetianus ICP1 grown in R2A medium without and with the alkanes (C9, C12, C14, C16, C18, C22 and C32; squalane, S; crude oil, CO). RNA was isolated from samples taken from the exponential (A580 ∼0.6) and stationary (A580 ≥1) growth es. The amount of mRNA of the studied genes is expressed as relative values to t…
A.
growth medium	alkMa
	exponential growth phase (A580 nm ∼0.6)			stationary growth phase (A580 nm ≥1)
	average	95% confidence interval	ratio (R2A+alkane/R2A)	average	95% confidence interval	ratio (stationary/ exponential)
R2A	0.00682557	0.000544014	1	NA	NA	NA
R2A+C9	0.0577236	0.00562259	8.45697	NA	NA	NA
R2A+C12	0.0156059	0.00196209	2.28638	0.0250767	0.00420861	1.60687
R2A+C14	0.0200252	0.00689317	2.93385	0.0393007	0.00584489	1.96256
R2A+C16	0.015543	0.000939725	2.27717	0.0996964	0.0187516	6.41423
R2A+C18	0.0244956	0.00538564	3.58879	0.283021	0.0415496	11.5539
R2A+C22	0.0194587	0.00622942	2.85086	0.360308	0.133074	18.5165
R2A+C32	0.145262	0.0171565	21.282	0.0355409	0.00185031	0.244668
R2A+S	0.0140353	0.00170789	2.05628	0.0187021	0.00328303	1.33251
R2A+CO	0.0408153	0.00828594	5.97977	0.338768	0.0257315	8.30002
B.
growth medium	alkMb
	exponential growth phase (A580 nm ∼0.6)			stationary growth phase (A580 nm ≥1)
	average	95% confidence interval	ratio (R2A+alkane/R2A)	average	95% confidence interval	ratio (stationary/ exponential)
R2A	0.0395917	0.00289633	1	NA	NA	NA
R2A+C9	5.23013	0.225659	132.102	NA	NA	NA
R2A+C12	7.01743	0.292677	177.245	3.09126	0.635124	0.440512
R2A+C14	13.5295	3.16442	341.726	32.9599	4.20869	2.43615
R2A+C16	1.85674	0.100566	46.8971	10.8677	1.32238	5.85313
R2A+C18	2.07376	0.0808514	52.3787	10.6365	1.72042	5.12907
R2A+C22	0.364412	0.0376714	9.20426	2.90786	0.525666	7.9796
R2A+C32	0.374684	0.0865002	9.4637	13.7177	0.881158	36.6114
R2A+S	0.0970586	0.00495978	2.45149	0.361862	0.0395122	3.72828
R2A+CO	0.0251806	0.00407513	0.636006	26.7768	0.981437	1063.39
C.
growth medium	P450
	exponential growth phase (A580 nm ∼0.6)			stationary growth phase (A580 nm ≥1)
	average	95% confidence interval	ratio (R2A+alkane/R2A)	average	95% confidence interval	ratio (stationary/ exponential)
R2A	0.0168125	0.00064493	1	NA	NA	NA
R2A+C9	0.588604	0.0632973	35.0099	NA	NA	NA
R2A+C12	0.221463	0.00775116	13.1725	0.0649472	0.0114694	0.293264
R2A+C14	6.11114	1.37558	363.488	17.2603	2.20012	2.8244
R2A+C16	0.293262	0.0226017	17.4431	1.98225	0.182307	6.75931
R2A+C18	0.0703078	0.00282063	4.18188	0.592536	0.0906811	8.42773
R2A+C22	0.423041	0.0452908	25.1623	1.51395	0.264501	3.57873
R2A+C32	0.13888	0.011459	8.26052	2.62563	0.294465	18.9058
R2A+S	0.012535	0.000780881	0.745577	0.051069	0.00770536	4.07411
R2A+CO	0.0379108	0.00568205	2.25492	0.280489	0.0268071	7.39865
D.
growth medium	almA
	exponential growth phase (A580 nm ∼0.6)			stationary growth phase (A580 nm ≥1)
	average	95% confidence interval	ratio (R2A+alkane/R2A)	average	95% confidence interval	ratio (stationary/ exponential)
R2A	0.230971	0.0174387	1	NA	NA	NA
R2A+C9	0.212517	0.0319611	0.920102	NA	NA	NA
R2A+C12	0.179904	0.0333157	0.778901	0.21082	0.0556995	1.17185
R2A+C14	1.07817	0.301374	4.66801	0.558864	0.0714834	0.518343
R2A+C16	0.44577	0.0215047	1.92998	0.287715	0.0143407	0.645434
R2A+C18	0.570601	0.0480082	2.47044	0.522349	0.0753407	0.915436
R2A+C22	0.826305	0.129067	3.57753	1.64861	0.252491	1.99516
R2A+C32	0.274919	0.0367993	1.19028	0.843721	0.0910211	3.06898
R2A+S	0.160003	0.0215987	0.692739	0.134368	0.0147116	0.839785
R2A+CO	0.348251	0.044403	1.50777	0.34402	0.0626514	0.98785

## Sheet: Figure S1
Figure S1. Flasks containing M9 minimal medium supplemented with 1% crude oil without cells (abiotic control), inoculated with A. venetianus strain ICP1, the P. oleovorans strain ICTN13 or the mixture of these strains (M) for 0 h, 24 h and 5 days at 30∘C.

## Sheet: Figure S2
Figure S2. Growth of A. venetianus ICP1 on R2A medium without and with an inductor (A– C9, C12, squalane (S); B– C14, C16, C18; C– C22 and C32; D– crude oil (CO)). Sampling points for the isolation of RNA are marked with blue squares (A580 ∼0.6; all substrates) and red circles (A580 ≥1; all substrates except R2A and C9-containing media). In the case of the crude oil, a second sample was taken at …

## Sheet: Figure S3
Figure S3. Water and hexadecane layers taken from the MATH test performed with A. venetianus ICP1 and P. oleovorans ICTN13 cells grown on R2A medium. Images were taken with phase contrast microscope Olympus BX41. Scale bar, 20 µm.

## Sheet: Figure S4
Figure S4. CLSM images of LIVE/DEAD stained A. venetianus ICP1 (A, C) and P. oleovorans ICTN13 (B, D) grown for 24 h on cover glasses placed into the R2A medium (A, B) or R2A medium supplemented with 1% hexadecane (C, D). The left side of each panel is a side view (x,z-plane; scale bar 20/40 µm), and the right side is a top view (x,y-plane; scale bar 20 µm) from the biofilm. The thickness of the …
